# Supplementary material for: Large-scale replication study reveals a limit on probabilistic prediction in language comprehension
Source: eLife. 2018 Apr 3;7:e33468. doi: 10.7554/eLife.33468 (PMC5896878; doi:10.7554/eLife.33468)
Supplement: Figure 1—source data 2. [file elife-33468-fig1-data2.txt]

X0	F7	F3	Fz	F4	F8	FC5	FC1	FC2	FC6	C3	Cz	C4	CP5	CP1	CP2	CP6	P7	P3	Pz	P4	P8	Oz
birm	0,43	0,22	0,32	0,54	0,09	0,18	0,19	0,17	0,18	0,2	0,12	0,32	0,31	0,22	0,16	0,16	0,71	0,38	0,27	0,49	0,32	0,36
bris	0,04	0,03	0,05	0,23	0,97	0,06	0,2	0,49	0,67	0,08	0,91	0,96	0,02	0,72	0,74	0,87	0,31	0,29	0,57	0,64	0,52	0,15
edin	0,77	0,45	0,38	0,25	0,28	0,24	0,1	0,13	0,04	0,02	0,03	0,05	0,02	0,02	0,01	0	0,02	0	0	0	0	0,08
glas	0,57	0,54	0,53	0,54	0,61	0,24	0,96	0,92	0,47	0,74	0,46	0,77	0,98	0,3	0,4	0,82	0,95	0,43	0,27	0,38	0,61	0,36
kent	0,16	0,3	0,41	0,71	0,91	0,49	0,83	0,7	0,83	0,76	0,29	0,2	0,91	0,1	0,04	0,03	0,69	0,09	0,03	0,02	0,02	0,04
lond	0,49	0,61	0,47	0,66	1	0,45	0,69	0,73	0,56	0,79	0,25	0,13	0,22	0,24	0,04	0,34	0,86	0,54	0,19	0,4	0,15	1
oxfo	0,85	0,38	0,35	0,28	0,29	0,48	0,36	0,53	0,72	0,77	0,55	0,9	0,75	0,83	0,81	0,89	0,4	0,8	0,97	0,89	0,56	0,42
stir	0,91	0,99	0,87	0,65	0,12	0,98	0,82	0,88	0,99	0,62	0,62	0,49	0,25	0,47	0,62	0,2	0,05	0,29	0,75	0,56	0,17	0,57
york	0,41	0,71	0,86	0,96	0,83	0,56	0,95	0,94	0,98	0,81	0,56	0,99	0,53	0,73	0,66	0,96	0,85	0,96	0,45	0,59	0,3	0,12
