# Supplementary material for: Large-scale replication study reveals a limit on probabilistic prediction in language comprehension
Source: eLife. 2018 Apr 3;7:e33468. doi: 10.7554/eLife.33468 (PMC5896878; doi:10.7554/eLife.33468)
Supplement: Figure 2—source data 1. [file elife-33468-fig2-data1.txt]

X0	F7	F3	Fz	F4	F8	FC5	FC1	FC2	FC6	C3	Cz	C4	CP5	CP1	CP2	CP6	P7	P3	Pz	P4	P8	Oz
lb	0,08	0,14	0,17	0,09	0,01	0,1	0,05	0,04	-0,01	0,02	-0,06	-0,08	0,06	-0,11	-0,13	-0,12	-0,05	-0,03	-0,17	-0,16	-0,23	-0,22
