# Supplementary material for: Large-scale replication study reveals a limit on probabilistic prediction in language comprehension
Source: eLife. 2018 Apr 3;7:e33468. doi: 10.7554/eLife.33468 (PMC5896878; doi:10.7554/eLife.33468)
Supplement: Figure 2—source data 3. [file elife-33468-fig2-data3.txt]

X0	F7	F3	Fz	F4	F8	FC5	FC1	FC2	FC6	C3	Cz	C4	CP5	CP1	CP2	CP6	P7	P3	Pz	P4	P8	Oz
lb	-0,09	0,15	0,19	0,27	0,15	0,14	0,29	0,34	0,31	0,32	0,4	0,41	0,34	0,42	0,43	0,43	0,38	0,39	0,41	0,47	0,52	0,51
